# Supplementary material for: COVID-19 Vaccine Acceptance during Pregnancy and Influencing Factors in South Korea
Source: J Clin Med. 2022 Sep 28;11(19):5733. doi: 10.3390/jcm11195733 (PMC9573627; doi:10.3390/jcm11195733)
Supplement: Supplementary file 1 [file jcm-11-05733-s001.zip]

Archive with 1 entries (1 files):
- jcm-1911141-supplementary.pdf
